# Supplementary material for: Culinary Nutrition Programming for Members of a Community-Based Cancer Program
Source: Nutrients. 2026 Mar 6;18(5):858. doi: 10.3390/nu18050858 (PMC12986692; doi:10.3390/nu18050858)
Supplement: Supplementary file 1 [file nutrients-18-00858-s001.zip]

Archive with 1 entries (1 files):
- nutrients-4151714-supplementary.pdf
